# Supplementary material for: Exploring the Potential of Genista ulicina Phytochemicals as Natural Biocontrol Agents: A Comparative In Vitro and In Silico Analysis
Source: Toxins (Basel). 2025 Sep 6;17(9):452. doi: 10.3390/toxins17090452 (PMC12474477; doi:10.3390/toxins17090452)
Supplement: Supplementary file 1 [file toxins-17-00452-s001.zip]

Archive with 1 entries (1 files):
- toxins-3796692-supplementary.pdf
